# Supplementary material for: Controlling the Nucleation and Growth of Salt from Bodily Fluid for Enhanced Biosensing Applications
Source: Biosensors (Basel). 2023 Dec 6;13(12):1016. doi: 10.3390/bios13121016 (PMC10741434; doi:10.3390/bios13121016)
Supplement: Supplementary file 1 [file biosensors-13-01016-s001.zip]

Archive with 1 entries (1 files):
- biosensors-2750691-supplementary.pdf
